# Supplementary material for: Genetic Structure of the Ca Rater Mallorquí Dog Breed Inferred by Microsatellite Markers
Source: Animals (Basel). 2022 Oct 11;12(20):2733. doi: 10.3390/ani12202733 (PMC9597762; doi:10.3390/ani12202733)
Supplement: Supplementary file 1 [file animals-12-02733-s001.zip]

Archive with 1 entries (1 files):
- animals-1911942-supplementary.pdf
